# Supplementary material for: Could Lipo-Prostaglandin E1 Be the Key to Improving Success Rates in Free-Flap Microsurgery? A Systematic Review
Source: J Clin Med. 2025 Dec 23;15(1):92. doi: 10.3390/jcm15010092 (PMC12786470; doi:10.3390/jcm15010092)
Supplement: Supplementary file 1 [file jcm-15-00092-s001.zip]

Archive with 1 entries (1 files):
- jcm-4037918-supplementary.pdf
